# Supplementary material for: Facilitators and Barriers to Assistance Dog Puppy Raisers’ Engagement in Recommended Raising Practices
Source: Animals (Basel). 2021 Apr 21;11(5):1195. doi: 10.3390/ani11051195 (PMC8143300; doi:10.3390/ani11051195)
Supplement: Supplementary file 1 [file animals-11-01195-s001.zip]

Archive with 1 entries (1 files):
- animals-1188429-supplementary.pdf
